# Supplementary material for: MALDI-TOF MS for malaria vector surveillance: A cost-comparison analysis using a decision-tree approach
Source: PLoS One. 2025 Oct 31;20(10):e0335764. doi: 10.1371/journal.pone.0335764 (PMC12578255; doi:10.1371/journal.pone.0335764)
Supplement: S7 Table — (XLSX) [file pone.0335764.s007.xlsx]

## Sheet: Sheet1
Procedure	Activity	Time/plate (min)	Time/sample	Adjusted time/	Lab tech/ min (USD)	Labour cost/ sample (USD)
			(min)	sample(min)
MALDI-TOF MS	Reagent preparation	5	0.106383	0.106383	0.055	0.00585106
	sample preparation	17	0.361702	0.361702	0.055	0.0198936
	Sample loading	8.5	0.180851	0.180851	0.055	0.00994681
	1st drying	14	0.297872	0.297872	0.055	0.016383
	Matrix loading	7.2	0.153191	0.153191	0.055	0.00842553
	2nd drying	9	0.191489	0.191489	0.055	0.0105319
	Spectra acquisition	14.75	0.31383	0.31383	0.055	0.0172606
	Results interpretation	4	0.0851064	0.0851064	0.055	0.00468085
	Plating cleaning	15	0.319149	0.319149	0.055	0.0175532
	Total	94.45	2.00957	2.00957	0.495	0.110527
PCR	DNA extraction	5	0.0555556	0.0555556	0.055	0.274
	Master mix preparation	5	0.0555556	0.0555556	0.055	0.003
	Master mix loading	0.767	0.00852222	0.00852222	0.055	0
	Sample loading	15	0.166667	0.166667	0.055	0.009
	PCR amplification	120	1.33333	NA	NA	NA
	Amplicon loading for gel	15	0.166667	0.166667	0.055	0.009
	Gel electrophoresis	60	0.666667	NA	NA	NA
	Imaging	5	0.0555556	0.0555556	0.055	0.003
	Results interpretation	10	0.111111	0.111111	0.055	0.006
	Total	235.767	2.61963	0.619633	0.385	0.304
CSP ELISA	Reagent preparation	30	0.333333	0.333333	0.055	0.0183333
	Sample preparation	26	0.288889	0.288889	0.055	0.0158889
	Plate coating (Primary antibody)	0.767	0.00852222	0.00852222	0.055	0.000468722
	Incubation 1	30	0.333333	0.333333	0.055	0.0183333
	Aspirate, adding blocking buffer	0.767	0.00852222	0.00852222	0.055	0.000468722
	Incubation 2	60	0.666667	NA	NA	NA
	Aspirate, add sample	11	0.122222	0.122222	0.055	0.00672222
	Incubation 3	120	1.33333	NA	NA	NA
	Plate washing 1 (2 times)	3.5	0.0388889	0.0388889	0.055	0.00213889
	Adding secondary antibody	0.767	0.00852222	0.00852222	0.055	0.000468722
	Incubation 4	60	0.666667	NA	NA	NA
	Plate washing 2 (3 times)	3.5	0.0388889	0.0388889	0.055	0.00213889
	Adding substrate	0.767	0.00852222	0.00852222	0.055	0.000468722
	Incubation 5	30	0.333333	0.333333	0.055	0.0183333
	Results interpretation	5	0.0555556	0.0555556	0.055	0.00305556
	Total	382.068	4.2452	1.57853	0.66	0.0868193
BM ELISA	Reagent preparation	30	0.333333	0.333333	0.055	0.0183333
	Sample preparation	26	0.288889	0.288889	0.055	0.0158889
	Sample loading	11	0.122222	0.122222	0.055	0.00672222
	Incubation 1	180	2	NA	NA	NA
	Plate washing 1 (2 times)	3.5	0.0388889	0.0388889	0.055	0.00213889
	Adding conjugate enzyme	0.767	0.00852222	0.00852222	0.055	0.000468722
	Incubation 2	60	0.666667	NA	NA	NA
	Plate washing 2 (3 times)	4	0.0444444	0.0444444	0.055	0.00244444
	Adding substrate	0.767	0.00852222	0.00852222	0.055	0.000468722
	Incubation 3	30	0.333333	0.333333	0.055	0.0183333
	Results interpretation	5	0.0555556	0.0555556	0.055	0.00305556
	Total	351.034	3.90038	1.23371	0.495	0.0678541
Sanger Sequencing	Sequencing (1st PCR)
	Master mix preparation	5	0.0555556	0.0555556	0.055	0.00305556
	Master mix loading	0.767	0.00852222	0.00852222	0.055	0.000468722
	Sample loading	15	0.166667	0.166667	0.055	0.00916667
	PCR amplification	120	1.33333	NA	NA	NA
	Amplicon loading for gel	15	0.166667	0.166667	0.055	0.00916667
	Gel electrophoresis	60	0.666667	NA	NA	NA
	Imaging	5	0.0555556	0.0555556	0.055	0.00305556
	Results interpretation	10	0.111111	0.111111	0.055	0.00611111
	ExoSAP cleaning
	Mixing ExoSAP & PCR product	0.767	0.00852222	0.00852222	0.055	0.000468722
	Incubation	5	0.0555556	0.0555556	0.055	0.00305556
	Big dye Bi-directional sequencing
	Master mix preparation	10	0.111111	0.111111	0.055	0.00611111
	Master mix loading	1.534	0.0170444	0.0170444	0.055	0.000937444
	Sample loading	30	0.333333	0.333333	0.055	0.0183333
	PCR amplification	120	1.33333	NA	NA	NA
	Precipitation of PCR products
	Addition of absolute ethanol	1.534	0.0170444	0.0170444	0.055	0.000937444
	Addition of EDTA	1.534	0.0170444	0.0170444	0.055	0.000937444
	Incubation	15	0.166667	0.166667	0.055	0.00916667
	Centrifugation	20	0.222222	0.222222	0.055	0.0122222
	Invert and centrifugation	1	0.0111111	0.0111111	0.055	0.000611111
	Addition of 70% ethanol	1.534	0.0170444	0.0170444	0.055	0.000937444
	Centrifugation	5	0.0555556	0.0555556	0.055	0.00305556
	Invert and centrifugation	1	0.0111111	0.0111111	0.055	0.000611111
	Incubation	30	0.333333	0.333333	0.055	0.0183333
	Hi-di	1.534	0.0170444	0.0170444	0.055	0.000937444
	Sequencing cleaning and blast	960	10.6667	10.6667	0.055	0.586667
Total		1436.2	15.9578	12.6245	1.21	0.694347
